# Supplementary material for: Construction and Validation of Plasma Protein‐Based Musculoskeletal Biological Age and Genetic and Environmental Risk Profiles
Source: Aging Cell. 2026 Jul 25;25(8):e70636. doi: 10.1111/acel.70636 (PMC13401616; doi:10.1111/acel.70636)
Supplement: Supplementary file 2 — Data S1: acel70636‐sup‐0002‐supinfo.xlsx. [file ACEL-25-e70636-s002.xlsx]

## Sheet: Content
Tables	Description
Supplementary Table 1	Table S1: Baseline characters of 21,070 participants for musculoskeletal age consctruction according to sex for UK Biobank
Supplementary Table 2	Table S2: Proteins related to the musculoskeletal system
Supplementary Table 3	Table S3: Baseline characters of 11,175 female participants for musculoskeletal age consctruction according to sex for UK Biobank
Supplementary Table 4	Table S4: Baseline characters of 9,895 male participants for musculoskeletal age consctruction according to sex for UK Biobank
Supplementary Table 5	Table S5. The association between musculoskeletal plasma proteins and all-cause mortality
Supplementary Table 6	Table S6. The biomarkers of the musculoskeletal system included in LASSO Cox and the corresponding coefficient according to sex
Supplementary Table 7	Table S7. The association between musculoskeletal plasma proteins and chronological age
Supplementary Table 8	Table S8. The MSKAgeMort measures and Gompertz coefficients.
Supplementary Table 9	Table S9. The biomarkers of the musculoskeletal system included in LASSO and the corresponding coefficient according to sex
Supplementary Table 10	Table S10. Associations of MSKAgeMortAccel/MSKAgeAccel with all-cause mortality
Supplementary Table 11	Table S11: Associations of MSKAgeMortAccel/MSKAgeAccel with the risk of musculoskeletal diseases using Cox model
Supplementary Table 12	Table S12: Associations of MSKAgeMortAccel/MSKAgeAccel with the risk of musculoskeletal diseases across sex and training/testing sets using Cox model
Supplementary Table 13	Table S13: Associations of MSKAgeMortAccel/MSKAgeAccel with the risk of aging-related diseases using Cox model
Supplementary Table 14	Table S14: Associations of MSKAgeMortAccel/MSKAgeAccel with the risk of aging-related diseases across sex and training/testing sets using Cox model
	Table S15. The association between musculoskeletal plasma proteins and all-cause mortality in sensitivity analysis
	Table S16. The association between musculoskeletal plasma proteins and chronological age in sensitivity analysis
	Table S17. The MSKAgeMort measures and Gompertz coefficients in sensitivity analysis
	Table S18. The biomarkers of the musculoskeletal system included in LASSO and the corresponding coefficient according to sex in sensitivity analysis
	Table S19: Associations of MSKAgeMortAccel/MSKAgeAccel with the risk of all cause mortality and musculoskeletal diseases in sensitivity analysis
	Table S20: The comparison of predictive performances (quantified by C-index) of MSKAgeMort and MSKAgeMortAccel for all-cause mortality and musculoskeletal disorders
	Table S21: Comparative standardized risk associations of MSKAgeMort, MSKAgeMortAccel, and published proteomic musculoskeletal aging clocks with all-cause mortality and musculoskeletal outcomes
	Table S22. Association of single modifiable factors with MSKAgeMortAccel
	Table S23. GWAS Results of MSKAgeMortAccel for SNP loci with P < 1×10⁻6, r = 0.1, 500kb in an additive linear regression model
	Table S24. Prioritized genes from GWAS of MSKAgeMortAccel by postion mapping.
	Table S25. The results of genome-wide gene-based association analysis of MetaboAgeMortAccel.
	Table S26. Protein–protein interaction network analysis of candidate genes of MSKAgeMortAccel.
	Table S27. The four hub genes of the overall protein–protein interaction network
	Table S28. GO Functional Enrichment Analysis of Candidate Genes​
	Table S29. KEGG Enrichment Analysis of Candidate Genes​
	Table S30. Musculoskeletal disorders drug targets identified by DrugBank
	Table S31. Protein–protein interaction network analysis of genes betwwen MSKAgeMortAccel and musculoskeletal disorders drug targets.
	Table S32. Two-sample cis-Mendelian Randomization results for the five potential drug targets significantly associated with MSKAgeMortAccel
	Table S33. Summary of Summary-data-based Mendelian Randomization results for the five potential drug targets
	Table S34: ICD codes used in the UK Biobank to define musculoskeletal disorders, age-related diseases and other outcomes

## Sheet: S1
Table S1: Baseline characters of 21,070 participants for musculoskeletal age consctruction according to sex for UK Biobank
	Overall (N=21,070)	Female (N=11,175)	Male (N=9,895)	P value
Age (mean (SD))	55.1 (8.3)	54.8 (8.2)	55.4 (8.4)	<0.001
Ethnicity (%)
White	19353 (91.9)	10326 (92.4)	9027 (91.2)	0.006
Other	1611 (7.6)	793 (7.1)	818 (8.3)
BMI (mean (SD))	26.8 (4.5)	26.5 (4.9)	27.2 (3.9)	<0.001
TDI (mean (SD))	-1.2 (3.2)	-1.3 (3.1)	-1.1 (3.3)	<0.001
Education (%)				0.011
Less than College or University degree	10114 (48.0)	5471 (49.0)	4643 (46.9)
High education level	10587 (50.2)	5507 (49.3)	5080 (51.3)
Physical activity(%)				<0.001
Low	3012 (14.3)	1472 (13.2)	1540 (15.6)
Moderate	6818 (32.4)	3619 (32.4)	3199 (32.3)
High	6757 (32.1)	3404 (30.5)	3353 (33.9)
Smoke status (%)				<0.001
Never	12073 (57.3)	6912 (61.9)	5161 (52.2)
Previous	6676 (31.7)	3224 (28.9)	3452 (34.9)
Current	2228 (10.6)	993 (8.9)	1235 (12.5)
Alcohol consumption(%)				<0.001
Never	944 (4.5)	608 (5.4)	336 (3.4)
Previous	638 (3.0)	314 (2.8)	324 (3.3)
Current	19438 (92.3)	10223 (91.5)	9215 (93.1)
Sleep duration (%)				<0.001
<7h	4928 (23.4)	2501 (22.4)	2427 (24.5)
7-8h	14646 (69.5)	7820 (70.0)	6826 (69.0)
>8h	1468 (7.0)	838 (7.5)	630 (6.4)
BMI: Body Mass Index, TDI: Thomson's Dezervability Index.

## Sheet: S2
Table S2: Proteins related to the musculoskeletal system
Biomarker	BiomarkertFullName	Founction
Skeletal muscle
NEB*▲⭕	Nebulin	This giant muscle protein may be involved in maintaining the structural integrity of sarcomeres and the membrane system associated with the myofibrils. Binds and stabilize F-actin.
PRKAG3*▲	5'-AMP-activated protein kinase subunit gamma-3	AMP/ATP-binding subunit of AMP-activated protein kinase (AMPK), an energy sensor protein kinase that plays a key role in regulating cellular energy metabolism. In response to reduction of intracellular ATP levels, AMPK activates energy-producing pathways and inhibits energy-consuming processes: inhibits protein, carbohydrate and lipid biosynthesis, as well as cell growth and proliferation. AMPK a…
RYR1*▲⭕	Ryanodine receptor 1	Cytosolic calcium-activated calcium channel that mediates the release of Ca2+ from the sarcoplasmic reticulum into the cytosol and thereby plays a key role in triggering muscle contraction following depolarization of T-tubules. Repeated very high-level exercise increases the open probability of the channel and leads to Ca2+ leaking into the cytoplasm. Can also mediate the release of Ca2+ from int…
TMOD4*▲⭕	Tropomodulin-4	Blocks the elongation and depolymerization of the actin filaments at the pointed end. The Tmod/TM complex contributes to the formation of the short actin protofilament, which in turn defines the geometry of the membrane skeleton.
TPM3*▲⭕	Tropomyosin alpha-3 chain	Binds to actin filaments in muscle and non-muscle cells. Plays a central role, in association with the troponin complex, in the calcium dependent regulation of vertebrate striated muscle contraction. Smooth muscle contraction is regulated by interaction with caldesmon. In non-muscle cells is implicated in stabilizing cytoskeleton actin filaments.
TTN*▲⭕	Titin	Key component in the assembly and functioning of vertebrate striated muscles. By providing connections at the level of individual microfilaments, it contributes to the fine balance of forces between the two halves of the sarcomere. The size and extensibility of the cross-links are the main determinants of sarcomere extensibility properties of muscle. In non-muscle cells, seems to play a role in c…
ENO3*▲	Beta-enolase	Glycolytic enzyme that catalyzes the conversion of 2-phosphoglycerate to phosphoenolpyruvate. Appears to have a function in striated muscle development and regeneration.
FGF6*▲⭕	Fibroblast growth factor 6	Plays an important role in the regulation of cell proliferation, cell differentiation, angiogenesis and myogenesis, and is required for normal muscle regeneration.
MYBPC1*▲⭕	Myosin-binding protein C, slow-type	Thick filament-associated protein located in the crossbridge region of vertebrate striated muscle a bands. Slow skeletal protein that binds to both myosin and actin. In vitro, binds to native thin filaments and modifies the activity of actin-activated myosin ATPase. May modulate muscle contraction or may play a more structural role.
SOD2*⭕	Superoxide dismutase [Mn], mitochondria	Destroys superoxide anion radicals which are normally produced within the cells and which are toxic to biological systems.
MYBPC2*▲⭕	Myosin-binding protein C, fast-type	Thick filament-associated protein located in the crossbridge region of vertebrate striated muscle a bands. In vitro it binds MHC, F-actin and native thin filaments, and modifies the activity of actin-activated myosin ATPase. It may modulate muscle contraction or may play a more structural role.
MYH4*▲⭕	Myosin-4	Muscle contraction.
MYLPF*	Myosin regulatory light chain 2, skeletal muscle isoform	/
MYL1*▲	Myosin light chain 1/3, skeletal muscle isoform	Non-regulatory myosin light chain required for proper formation and/or maintenance of myofibers, and thus appropriate muscle function.
KLHL41*▲⭕	Kelch-like protein 41	Involved in skeletal muscle development and differentiation. Regulates proliferation and differentiation of myoblasts and plays a role in myofibril assembly by promoting lateral fusion of adjacent thin fibrils into mature, wide myofibrils. Required for pseudopod elongation in transformed cells.
CA3*⭕	Carbonic anhydrase 3	Reversible hydration of carbon dioxide.
IDI2*	Isopentenyl-diphosphate delta-isomerase 2	Catalyzes the 1,3-allylic rearrangement of the homoallylic substrate isopentenyl (IPP) to its highly electrophilic allylic isomer, dimethylallyl diphosphate (DMAPP).
DUSP29*▲⭕	Dual specificity phosphatase 29	Dual specificity phosphatase able to dephosphorylate phosphotyrosine, phosphoserine and phosphothreonine residues within the same substrate, with a preference for phosphotyrosine as a substrate. Involved in the modulation of intracellular signaling cascades. In skeletal muscle regulates systemic glucose homeostasis by activating, AMPK, an energy sensor protein kinase (By similarity). Affects MAP …
ATP1B4*	Protein ATP1B4	May act as a transcriptional coregulator during muscle development through its interaction with SNW1. Has lost its ancestral function as a Na,K-ATPase beta-subunit.
EGLN1*	Egl nine homolog 1	Cellular oxygen sensor that catalyzes, under normoxic conditions, the post-translational formation of 4-hydroxyproline in hypoxia-inducible factor (HIF) alpha proteins. Hydroxylates a specific proline found in each of the oxygen-dependent degradation (ODD) domains (N-terminal, NODD, and C-terminal, CODD) of HIF1A. Also hydroxylates HIF2A. Has a preference for the CODD site for both HIF1A and HIF1…
MSTN▲⭕	Growth/differentiation factor 8	Acts specifically as a negative regulator of skeletal muscle growth.
MYOM1▲⭕	Myomesin-1	Major component of the vertebrate myofibrillar M band. Binds myosin, titin, and light meromyosin. This binding is dose dependent.
MYOM2▲⭕	Myomesin-2	Major component of the vertebrate myofibrillar M band. Binds myosin, titin, and light meromyosin. This binding is dose dependent.
ACTN2▲⭕	Alpha-actinin-2	F-actin cross-linking protein which is thought to anchor actin to a variety of intracellular structures. This is a bundling protein.
MB▲⭕	Myoglobin	Monomeric heme protein which primary function is to store oxygen and facilitate its diffusion within muscle tissues. Reversibly binds oxygen through a pentacoordinated heme iron and enables its timely and efficient release as needed during periods of heightened demand.
MYH7B▲⭕	Myosin heavy chain 7B	Involved in muscle contraction.
Bone
ACAN▲⭕	Aggrecan core protein	This proteoglycan is a major component of extracellular matrix of cartilagenous tissues. A major function of this protein is to resist compression in cartilage. It binds avidly to hyaluronic acid via an N-terminal globular region.
BGLAP▲⭕	Osteocalcin	Bone protein that constitutes 1-2% of the total bone protein, and which acts as a negative regulator of bone formation. Functions to limit bone formation without impairing bone resorption or mineralization (By similarity). It binds strongly to apatite and calcium. The uncarboxylated form acts as a hormone secreted by osteoblasts, which regulates different cellular processes, such as energy metabo…
COMP▲⭕	Cartilage oligomeric matrix protein	Plays a role in the structural integrity of cartilage via its interaction with other extracellular matrix proteins such as the collagens and fibronectin. Can mediate the interaction of chondrocytes with the cartilage extracellular matrix through interaction with cell surface integrin receptors. Could play a role in the pathogenesis of osteoarthritis. Potent suppressor of apoptosis in both primary…
MEPE▲⭕	Matrix extracellular phosphoglycoprotein	Promotes renal phosphate excretion and inhibits intestinal phosphate absorption. Promotes bone mineralization by osteoblasts and cartilage mineralization by chondrocytes. Regulates the mineralization of the extracellular matrix of the craniofacial complex, such as teeth, bone and cartilage (By similarity). Promotes dental pulp stem cell proliferation and differentiation.
SOST▲⭕	Sclerostin	Negative regulator of bone growth that acts through inhibition of Wnt signaling and bone formation.
OMD▲⭕	Osteomodulin	May be implicated in biomineralization processes. Has a function in binding of osteoblasts via the alpha(V)beta3-integrin.
SPP1▲⭕	Osteopontin	Major non-collagenous bone protein that binds tightly to hydroxyapatite. Appears to form an integral part of the mineralized matrix. Probably important to cell-matrix interaction. Acts as a cytokine involved in enhancing production of interferon-gamma and interleukin-12 and reducing production of interleukin-10 and is essential in the pathway that leads to type I immunity.
COL1A1▲⭕	Collagen alpha-1(I) chain	Type I collagen is a member of group I collagen (fibrillar forming collagen).
COL2A1▲⭕	Collagen alpha-1(II) chain	Type II collagen is specific for cartilaginous tissues. It is essential for the normal embryonic development of the skeleton, for linear growth and for the ability of cartilage to resist compressive forces.
POSTN▲⭕	Periostin	Induces cell attachment and spreading and plays a role in cell adhesion. Enhances incorporation of BMP1 in the fibronectin matrix of connective tissues, and subsequent proteolytic activation of lysyl oxidase LOX (By similarity). Periostin acts as a structural component of the matrix regulating collagen cross-linking and as a signaling molecule via interaction with integrin receptors
OSTN▲⭕	Osteocrin	Hormone that acts as a regulator of dendritic growth in the developing cerebral cortex in response to sensory experience. Induced in the brain following membrane depolarization and inhibits dendritic branching in neurons of the developing cortex. Probably acts by binding to natriuretic peptide receptor NPR3/NPR-C, thereby preventing binding between NPR3/NPR-C and natriuretic peptides, leading to …
BMP4▲⭕	Bone morphogenetic protein 4	Growth factor of the TGF-beta superfamily that plays essential roles in many developmental processes, including neurogenesis, vascular development, angiogenesis and osteogenesis. Acts in concert with PTHLH/PTHRP to stimulate ductal outgrowth during embryonic mammary development and to inhibit hair follicle induction (By similarity). Initiates the canonical BMP signaling cascade by associating wit…
BMP6▲⭕	Bone morphogenetic protein 6	Growth factor of the TGF-beta superfamily that plays essential roles in many developmental processes including cartilage and bone formation. Also plays an important role in the regulation of HAMP/hepcidin expression and iron metabolism by acting as a ligand for hemojuvelin/HJV. Also acts to promote expression of HAMP, potentially via the interaction with its receptor BMPR1A/ALK3. Initiates the ca…
*：screened based on organ enrichment in gene expression databases; ▲:screened based on protein founction through UniProt (https://www.uniprot.org/); ⭕ screened based on literature review.

## Sheet: S3
Table S3: Baseline characters of 11,175 female participants for musculoskeletal age consctruction according to sex for UK Biobank
	Overall (N=11,175)	Train (N=7,823)	Test (N=3,352)	P value
Age (mean (SD))	54.8 (8.2)	54.8 (8.2)	54.7 (8.2)	0.358
Ethnicity (%)
White	10326 (92.4)	7214 (92.2)	3112 (92.8)	0.52
Other	793 (7.1)	569 (7.3)	224 (6.7)
BMI (mean (SD))	26.5 (4.9)	26.5 (4.9)	26.5 (4.9)	0.733
TDI (mean (SD))	-1.3 (3.1)	-1.3 (3.1)	-1.3 (3.1)	0.398
Education (%)				0.462
Less than College or University degree	5471 (49.0)	3846 (49.2)	1625 (48.5)
High education level	5507 (49.3)	3833 (49.0)	1674 (49.9)
Physical activity(%)				0.841
Low	1472 (13.2)	1030 (13.2)	442 (13.2)
Moderate	3619 (32.4)	2514 (32.1)	1105 (33.0)
High	3404 (30.5)	2397 (30.6)	1007 (30.0)
Smoke status (%)				0.875
Never	6912 (61.9)	4853 (62.0)	2059 (61.4)
Previous	3224 (28.9)	2239 (28.6)	985 (29.4)
Current	993 (8.9)	699 (8.9)	294 (8.8)
Alcohol consumption(%)				0.028
Never	608 (5.4)	451 (5.8)	157 (4.7)
Previous	314 (2.8)	207 (2.6)	107 (3.2)
Current	10223 (91.5)	7141 (91.3)	3082 (91.9)
Sleep duration (%)				0.169
<7h	2501 (22.4)	1731 (22.1)	770 (23.0)
7-8h	7820 (70.0)	5513 (70.5)	2307 (68.8)
>8h	838 (7.5)	566 (7.2)	272 (8.1)
BMI: Body Mass Index, TDI: Thomson's Dezervability Index.

## Sheet: S4
Table S4: Baseline characters of 9,895 male participants for musculoskeletal age consctruction according to sex for UK Biobank
	Overall (N=9,895)	Train (N=6,927)	Test (N=2,968)	P value
Age (mean (SD))	55.4 (8.4)	55.4 (8.5)	55.6 (8.3)	0.288
Ethnicity (%)
White	9027 (91.2)	6315 (91.2)	2712 (91.4)	0.872
Other	818 (8.3)	578 (8.3)	240 (8.1)
BMI (mean (SD))	27.2 (3.9)	27.3 (3.9)	27.1 (3.9)	0.088
TDI (mean (SD))	-1.1 (3.3)	-1.1 (3.3)	-1.2 (3.2)	0.297
Education (%)				0.412
Less than College or University degree	4643 (46.9)	3269 (47.2)	1374 (46.3)
High education level	5080 (51.3)	3532 (51.0)	1548 (52.2)
Physical activity(%)				0.329
Low	1540 (15.6)	1063 (15.3)	477 (16.1)
Moderate	3199 (32.3)	2221 (32.1)	978 (33.0)
High	3353 (33.9)	2352 (34.0)	1001 (33.7)
Smoke status (%)				0.805
Never	5161 (52.2)	3614 (52.2)	1547 (52.1)
Previous	3452 (34.9)	2413 (34.8)	1039 (35.0)
Current	1235 (12.5)	870 (12.6)	365 (12.3)
Alcohol consumption(%)				0.367
Never	336 (3.4)	240 (3.5)	96 (3.2)
Previous	324 (3.3)	220 (3.2)	104 (3.5)
Current	9215 (93.1)	6456 (93.2)	2759 (93.0)
Sleep duration (%)				0.593
<7h	2427 (24.5)	1708 (24.7)	719 (24.2)
7-8h	6826 (69.0)	4761 (68.7)	2065 (69.6)
>8h	630 (6.4)	451 (6.5)	179 (6.0)
BMI: Body Mass Index, TDI: Thomson's Dezervability Index.

## Sheet: S5
Table S5. The association between musculoskeletal plasma proteins and all-cause mortality
Exposure	HR	Low 95% CI	High 95% CI	P_value	P_value_FDR
Female
neb	1.03993	0.964748	1.12096	0.306504	0.412195
prkag3	0.954996	0.881002	1.0352	0.263094	0.380025
ryr1	1.00848	0.932792	1.09031	0.832016	0.881414
tmod4	1.03278	0.958681	1.11261	0.395792	0.482372
tpm3	0.955328	0.875976	1.04187	0.30163	0.412195
ttn	1.03965	0.962557	1.12293	0.322564	0.419333
eno3	1.07675	0.989542	1.17165	0.0861582	0.160008
fgf6	1.04167	0.973949	1.1141	0.233911	0.364902
mybpc1	1.30985	1.21064	1.41719	1.86317e-11	2.42e-10
sod2	1.11732	1.03294	1.20859	0.00562493	0.0199429
mybpc2	0.990216	0.909419	1.07819	0.820887	0.881414
myh4	0.964554	0.887826	1.04791	0.39346	0.482372
mylpf	1.01417	0.927296	1.10918	0.75813	0.869619
myl1	1.0068	0.930575	1.08927	0.865989	0.888779
klhl41	0.984374	0.903839	1.07209	0.717624	0.848101
ca3	1.20579	1.12081	1.29722	5.21262e-07	4.07e-06
idi2	1.09634	1.01793	1.18079	0.015121	0.0407331
dusp29	1.12273	1.05312	1.19696	0.00039329	0.00170426
atp1b4	0.949951	0.874967	1.03136	0.220997	0.35912
egln1	1.1545	1.08272	1.23103	1.14996e-05	5.61e-05
mstn	0.895401	0.817341	0.980917	0.0175979	0.042895
myom1	0.991708	0.916435	1.07316	0.836213	0.881414
myom2	1.08844	1.00488	1.17894	0.0375738	0.0861986
actn2	1.11038	1.02714	1.20036	0.00845125	0.0274666
mb	1.30712	1.20885	1.41337	1.8592e-11	2.42e-10
myh7b	0.93804	0.864064	1.01835	0.126978	0.225097
acan	1.23266	1.14197	1.33056	8.11856e-08	7.92e-07
bglap	1.10438	1.01985	1.19591	0.0145337	0.0407331
comp	1.2104	1.12069	1.3073	1.1752e-06	6.72e-06
mepe	0.896183	0.833674	0.963378	0.0029651	0.0115639
sost	1.22162	1.12678	1.32445	1.20575e-06	6.72e-06
omd	1.04614	0.969227	1.12915	0.246984	0.370476
spp1	1.3393	1.24236	1.4438	2.51692e-14	9.82e-13
col1a1	1.07591	0.998625	1.15918	0.0543798	0.111622
col2a1	1.08048	1.00086	1.16644	0.0474937	0.102903
postn	0.996581	0.921062	1.07829	0.932125	0.932125
ostn	1.05083	0.981391	1.12517	0.155199	0.263164
bmp4	1.07086	0.990417	1.15785	0.0857437	0.160008
bmp6	1.10229	1.01857	1.19289	0.0156666	0.0407331
Male
neb	1.08769	1.0307	1.14784	0.00220622	0.00573617
prkag3	1.01456	0.950942	1.08243	0.661762	0.737392
ryr1	0.957529	0.895617	1.02372	0.203185	0.293489
tmod4	1.0331	0.96844	1.10208	0.323385	0.4204
tpm3	1.06883	1.00885	1.13237	0.023887	0.0490313
ttn	1.03109	0.971325	1.09454	0.314879	0.4204
eno3	0.780552	0.726457	0.838676	1.37125e-11	1.78e-10
fgf6	1.00537	0.940242	1.075	0.875524	0.875524
mybpc1	1.1777	1.1148	1.24414	5.20832e-09	5.08e-08
sod2	0.98937	0.926867	1.05609	0.748243	0.810597
mybpc2	1.08174	1.02138	1.14568	0.00732088	0.0178446
myh4	0.99054	0.928092	1.05719	0.774825	0.816707
mylpf	1.05832	1.0029	1.11681	0.0388715	0.0689085
myl1	1.02791	0.966118	1.09365	0.38416	0.483299
klhl41	1.00705	0.946481	1.07149	0.824373	0.846067
ca3	1.15672	1.08417	1.23413	1.05781e-05	5.16e-05
idi2	1.1032	1.03904	1.17133	0.00131589	0.00366569
dusp29	1.10701	1.04624	1.17131	0.00041699	0.00135522
atp1b4	1.04916	0.986461	1.11585	0.126906	0.197974
egln1	1.1577	1.09786	1.2208	6.37068e-08	4.97e-07
mstn	0.788746	0.736683	0.844487	9.66572e-12	1.78e-10
myom1	1.05026	0.99191	1.11204	0.0926794	0.150604
myom2	1.06476	1.00714	1.12567	0.0270705	0.0527874
actn2	1.11363	1.05517	1.17533	9.16843e-05	0.000397299
mb	1.12704	1.05838	1.20016	0.000191983	0.000748735
myh7b	0.960005	0.894473	1.03034	0.257852	0.359151
acan	1.01647	0.946561	1.09154	0.653207	0.737392
bglap	0.982929	0.920558	1.04952	0.606696	0.717004
comp	1.0897	1.01904	1.16527	0.0120331	0.0276054
mepe	0.83982	0.785542	0.897849	3.04113e-07	1.98e-06
sost	1.17403	1.09868	1.25454	2.13047e-06	1.19e-05
omd	0.951929	0.887763	1.02073	0.166475	0.249712
spp1	1.4338	1.345	1.52847	2.29851e-28	8.96e-27
col1a1	0.919022	0.85744	0.985027	0.0170195	0.0368756
col2a1	0.977381	0.915744	1.04317	0.491211	0.598663
postn	1.11106	1.04208	1.18461	0.00128097	0.00366569
ostn	1.06142	1.00191	1.12446	0.0428759	0.0727026
bmp4	1.06858	1.00386	1.13748	0.0374466	0.0689085
bmp6	1.12638	1.05465	1.20298	0.000392397	0.00135522
Simple linear regression models were used. All P-values underwent Benjamini-Hochberg false discovery rate (FDR) correction.
HR: hazard ratio; CI, confidence interval.

## Sheet: S6
Table S6. The biomarkers of the musculoskeletal system included in LASSO Cox and the corresponding coefficient according to sex
Sex	Variable	Coefficient
Female	mybpc1	0.0381756
	sod2	0.161298
	ca3	0.0244496
	dusp29	0.08291
	egln1	0.12172
	mstn	-0.147007
	mb	0.044659
	acan	-0.219314
	mepe	-0.384441
	spp1	0.303901
	col1a1	-0.0372092
	age_z	0.769119
Male	neb	0.111003
	eno3	-0.170718
	mybpc2	0.0675562
	mylpf	0.131907
	idi2	0.0423671
	dusp29	0.0849825
	atp1b4	0.0221509
	egln1	0.244888
	mstn	-0.226638
	myom1	0.0831202
	mepe	-0.596892
	sost	-0.0459616
	spp1	0.696834
	col1a1	-0.602696
	bmp4	0.0230128
	bmp6	0.0863456
	age_z	0.649125

## Sheet: S7
Table S7. The association between musculoskeletal plasma proteins and chronological age
Proteins	BETA	SE	Low 95% CI	High 95% CI	P_value	P_value_FDR
Female
neb	0.404394	0.0795091	0.248542	0.560247	3.71706e-07	6.58933e-07
prkag3	-0.0563007	0.0796046	-0.212341	0.0997394	0.479424	0.534215
ryr1	-0.0808617	0.0796026	-0.236898	0.0751745	0.30974	0.366056
tmod4	-0.0423356	0.0796055	-0.198377	0.113706	0.594863	0.644435
tpm3	0.174137	0.0795885	0.0181283	0.330145	0.0286941	0.0399668
ttn	0.486332	0.0794657	0.330565	0.6421	9.68806e-10	1.88917e-09
eno3	0.790725	0.0792336	0.635413	0.946038	2.37382e-23	6.61279e-23
fgf6	0.0342481	0.0796058	-0.121794	0.190291	0.667044	0.7031
mybpc1	2.23946	0.076564	2.08938	2.38954	6.62345e-181	4.30524e-180
sod2	0.288013	0.0795571	0.132066	0.44396	0.000295745	0.000480586
mybpc2	0.0689491	0.0796037	-0.0870892	0.224987	0.386425	0.443252
myh4	-0.0859602	0.0796021	-0.241995	0.070075	0.280223	0.341522
mylpf	-0.00798916	0.0796065	-0.164033	0.148055	0.920062	0.920062
myl1	-0.0900608	0.0796017	-0.246095	0.0659735	0.257915	0.324474
klhl41	-0.0168591	0.0796064	-0.172903	0.139184	0.832282	0.854184
ca3	1.56801	0.0781298	1.41486	1.72116	5.91289e-88	2.30603e-87
idi2	0.727954	0.0792906	0.572529	0.883378	5.07693e-20	1.32e-19
dusp29	0.583537	0.0794036	0.42789	0.739183	2.14487e-13	4.92058e-13
atp1b4	-0.180637	0.0795871	-0.336643	-0.0246315	0.0232471	0.0335791
egln1	0.581496	0.0794051	0.425847	0.737145	2.59855e-13	5.63019e-13
mstn	0.289815	0.0795565	0.13387	0.445761	0.000270889	0.000459333
myom1	0.151291	0.0795929	-0.00472577	0.307308	0.0573535	0.0745596
myom2	0.505991	0.079454	0.350247	0.661736	1.99014e-10	4.08502e-10
actn2	1.02848	0.0789746	0.873676	1.18329	1.79226e-38	6.35437e-38
mb	2.161	0.0767774	2.0105	2.3115	3.89575e-168	2.17049e-167
myh7b	-0.169347	0.0795895	-0.325358	-0.0133368	0.0333802	0.0448906
acan	3.51765	0.0718671	3.37678	3.65853	0	0
bglap	1.79269	0.0776706	1.64044	1.94493	4.96023e-115	2.14943e-114
comp	2.85563	0.0745963	2.70941	3.00185	2.32954e-300	3.0284e-299
mepe	-0.409552	0.0795066	-0.5654	-0.253704	2.63543e-07	4.89437e-07
sost	2.59253	0.0755011	2.44453	2.74053	4.71551e-245	4.59762e-244
omd	2.37719	0.0761696	2.22788	2.52649	1.31765e-204	1.02777e-203
spp1	2.90808	0.0744041	2.76224	3.05393	3.4011e-312	6.63215e-311
col1a1	1.83002	0.0775881	1.67793	1.98211	6.49848e-120	3.16801e-119
col2a1	0.894981	0.0791284	0.739874	1.05009	1.72087e-29	5.59284e-29
postn	-0.216115	0.0795787	-0.372104	-0.0601255	0.00662362	0.00993543
ostn	0.283133	0.0795588	0.127183	0.439084	0.000374199	0.000583751
bmp4	0.817964	0.0792074	0.662702	0.973225	6.99683e-25	2.09905e-24
bmp6	0.636542	0.079365	0.480971	0.792112	1.16533e-15	2.84049e-15
Male
neb	0.298264	0.0847661	0.132105	0.464423	0.000435662	0.00073873
prkag3	0.0954781	0.0848137	-0.070774	0.26173	0.260303	0.327478
ryr1	-0.0315286	0.0848185	-0.19779	0.134733	0.71011	0.80557
tmod4	-0.0277437	0.0848187	-0.194006	0.138518	0.743603	0.80557
tpm3	0.408811	0.0847195	0.242743	0.574878	1.41765e-06	2.63277e-06
ttn	0.32356	0.0847567	0.15742	0.489701	0.000135623	0.000240422
eno3	-1.64891	0.0831832	-1.81197	-1.48585	8.66837e-86	1.12689e-84
fgf6	0.0298585	0.0848186	-0.136403	0.19612	0.724825	0.80557
mybpc1	1.50981	0.0834498	1.34624	1.67339	5.25003e-72	5.11878e-71
sod2	-1.35204	0.0837228	-1.51616	-1.18793	6.32627e-58	4.93449e-57
mybpc2	-0.0157184	0.084819	-0.181981	0.150544	0.852984	0.875431
myh4	-0.25318	0.0847809	-0.419368	-0.086992	0.00283082	0.00394292
mylpf	-0.00670677	0.0848191	-0.172969	0.159556	0.936977	0.936977
myl1	-0.0406559	0.0848181	-0.206917	0.125605	0.631715	0.746572
klhl41	-0.273265	0.0847746	-0.43944	-0.107089	0.00127078	0.00190617
ca3	0.640025	0.0845747	0.474242	0.805809	4.14169e-14	1.00954e-13
idi2	0.842521	0.0843951	0.67709	1.00795	2.33158e-23	6.99475e-23
dusp29	0.655139	0.084563	0.489378	0.820899	1.03049e-14	2.67927e-14
atp1b4	-0.0241842	0.0848188	-0.190446	0.142078	0.775552	0.817473
egln1	0.278633	0.0847728	0.11246	0.444805	0.00101681	0.00158622
mstn	-1.04311	0.0841683	-1.2081	-0.878121	5.17595e-35	2.24291e-34
myom1	-0.144473	0.0848067	-0.310711	0.0217654	0.0884953	0.115044
myom2	0.262823	0.0847779	0.0966414	0.429006	0.00193973	0.00280183
actn2	0.87991	0.0843565	0.714554	1.04527	2.42598e-25	8.6012e-25
mb	1.2046	0.08395	1.04004	1.36916	3.1415e-46	1.75027e-45
myh7b	-0.280449	0.0847722	-0.44662	-0.114278	0.000942114	0.00153094
acan	0.984226	0.0842399	0.819099	1.14935	2.4819e-31	9.67942e-31
bglap	-0.515208	0.0846608	-0.68116	-0.349256	1.20393e-09	2.76197e-09
comp	1.7198	0.083038	1.55703	1.88257	2.58689e-93	5.04443e-92
mepe	-0.833961	0.0844037	-0.999409	-0.668512	6.44903e-23	1.79652e-22
sost	2.22433	0.0818179	2.06395	2.38471	5.03658e-157	1.96427e-155
omd	0.2433	0.0847838	0.0771066	0.409494	0.00411794	0.00553791
spp1	1.25622	0.0838735	1.09181	1.42063	3.64599e-50	2.36989e-49
col1a1	-0.845919	0.0843916	-1.01134	-0.680494	1.55255e-23	5.04578e-23
col2a1	-0.089709	0.0848143	-0.255962	0.0765443	0.290213	0.353697
postn	1.12851	0.0840568	0.963746	1.29328	9.71996e-41	4.73848e-40
ostn	0.43225	0.0847077	0.266205	0.598294	3.40809e-07	6.64578e-07
bmp4	0.476712	0.0846836	0.310715	0.642709	1.85844e-08	4.02662e-08
bmp6	0.447552	0.0846997	0.281524	0.613581	1.29087e-07	2.64968e-07
Simple linear regression models were used. All P-values underwent Benjamini-Hochberg false discovery rate (FDR) correction.
HR: hazard ratio; CI, confidence interval.

## Sheet: S8
Table S8. The MSKAgeMort measures and Gompertz coefficients.
Model	Parameter	Coefficient	Lower 95% CI	Upper 95% CI
Female
S~ Chronological age	Shape (γ0)	0.132176	0.107331	0.157021
	Rate (exp (β0))	3.46726e-06	1.43161e-06	8.39744e-06
	Chronological age (β1)	0.104343	0.090379	0.118308
S~ Chronological age+11 Protein biomarkers	Shape (γ1)	0.133188	0.108326	0.15805
	Rate	4.22246e-06	1.60991e-06	1.10746e-05
	Chronological age	0.0983035	0.0828296	0.113777
	mybpc1	0.0638777	-0.132441	0.260196
	sod2	0.237154	0.00704936	0.467258
	ca3	0.0489406	-0.0950382	0.192919
	dusp29	0.11089	-0.0159709	0.237751
	egln1	0.146086	-0.0135909	0.305762
	mstn	-0.208066	-0.390856	-0.0252767
	mb	0.0699517	-0.169224	0.309128
	acan	-0.416685	-0.745813	-0.0875564
	mepe	-0.555713	-0.926767	-0.184658
	spp1	0.558585	0.296804	0.820367
	col1a1	-0.362874	-0.817746	0.0919982
Male
S~ Chronological age	Shape (γ0)	0.114292	0.0947427	0.133842
	Rate (exp (β0))	1.16177e-05	5.79272e-06	2.33e-05
	Chronological age (β1)	0.0957117	0.0847628	0.106661
S~ Chronological age+16 Protein biomarkers	Shape (γ1)	0.119172	0.0995096	0.138834
	Rate	2.73971e-05	1.29879e-05	5.77923e-05
	Chronological age	0.0798135	0.0679061	0.0917209
	neb	0.132193	-0.0800795	0.344465
	eno3	-0.23205	-0.382578	-0.0815216
	mybpc2	0.0849037	-0.0100607	0.179868
	mylpf	0.162487	-0.0036203	0.328594
	idi2	0.0642579	-0.0918343	0.22035
	dusp29	0.10282	-0.00990635	0.215547
	atp1b4	0.0545988	-0.119129	0.228327
	egln1	0.273064	0.162523	0.383605
	mstn	-0.252878	-0.390628	-0.115127
	myom1	0.116732	-0.0361554	0.26962
	mepe	-0.635187	-0.962619	-0.307754
	sost	-0.108154	-0.301584	0.0852759
	spp1	0.755968	0.56885	0.943086
	col1a1	-0.748681	-1.1217	-0.375657
	bmp4	0.0629614	-0.0887878	0.214711
	bmp6	0.131493	-0.0549768	0.317963
Notes: Two proportional hazards regression models based on the parametric Gompertz distribution were fitted: one used only chronological age as a predictor, and the other used variables selected through LASSO cox regression as predictors. CI, confidence interval.

## Sheet: S9
Table S9. The biomarkers of the musculoskeletal system included in LASSO and the corresponding coefficient according to sex
Sex	Variable	Coefficient
Female	(Intercept)	55.5682
	mepe	-6.62023
	acan	4.94146
	spp1	3.65173
	sost	3.0698
	comp	2.94074
	mybpc1	2.11342
	sod2	-1.66975
	col1a1	-1.09085
	postn	-1.06004
	mstn	-1.00493
	myom2	-0.756215
	bglap	0.627374
	omd	0.613937
	mb	0.583239
	ca3	0.540455
	col2a1	0.383294
	tpm3	-0.371603
	egln1	0.300626
	actn2	-0.225576
	dusp29	-0.105709
	ostn	0.100715
	atp1b4	-0.0801656
	myh7b	0.0785437
Male	(Intercept)	56.6613
	mepe	-6.69549
	col1a1	-5.56485
	sost	4.39689
	spp1	4.21358
	comp	3.64127
	eno3	-3.28322
	sod2	-2.72398
	mybpc1	1.9075
	postn	1.82021
	mstn	-1.57199
	mb	1.4245
	ostn	0.904085
	klhl41	-0.843425
	omd	0.788515
	acan	0.771141
	bmp6	0.645028
	egln1	0.412594
	myom2	-0.355117
	neb	-0.286371
	myom1	-0.285506
	ttn	0.279745
	bglap	-0.192425
	myh7b	-0.126131
	ca3	-0.0912802
	dusp29	0.0808784
	bmp4	0.0176261

[truncated: 25 more sheets: S10, S11, S12, S13, S14, S15, S16, S17, S18, S19, S20, S21, S22, S23, S24, S25, S26, S27, S28, S29 …]
